# Supplementary material for: Placental Adaptation to Early-Onset Hypoxic Pregnancy and Mitochondria-Targeted Antioxidant Therapy in a Rodent Model
Source: Am J Pathol. 2018 Dec;188(12):2704–16. doi: 10.1016/j.ajpath.2018.07.027 (PMC6284551; doi:10.1016/j.ajpath.2018.07.027)
Supplement: Data Profile [file mmc1.xml]

<?xml version="1.0" encoding="UTF-8" standalone="no"?><data:data><datasets><author>ejc68@cam.ac.uk</author><type>0</type><dataset><value>1</value><reason>Data will be made available on request</reason><comments/></dataset></datasets></data:data>
